# Supplementary material for: Research on the Mechanism of Growth of Codonopsis pilosula (Franch.) Nannf. Root Responding to Phenolic Stress Induced by Benzoic Acid
Source: Int J Mol Sci. 2024 Oct 13;25(20):11007. doi: 10.3390/ijms252011007 (PMC11508040; doi:10.3390/ijms252011007)
Supplement: Supplementary file 1 [file ijms-25-11007-s001.zip]

Archive with 1 entries (1 files):
- ijms-3235342-supplementary.pdf
